# Supplementary material for: Using mHealth Technology to Evaluate Daily Symptom Burden among Adult Survivors of Childhood Cancer: A Feasibility Study
Source: Cancers (Basel). 2024 Aug 27;16(17):2984. doi: 10.3390/cancers16172984 (PMC11394214; doi:10.3390/cancers16172984)
Supplement: Supplementary file 1 [file cancers-16-02984-s001.zip]

Archive with 1 entries (1 files):
- cancers-3148730-supplementary.pdf
